# Supplementary material for: Utilizing the codon adaptation index to evaluate the susceptibility to HIV-1 and SARS-CoV-2 related coronaviruses in possible target cells in humans
Source: Front Cell Infect Microbiol. 2023 Jan 25;12:1085397. doi: 10.3389/fcimb.2022.1085397 (PMC9905242; doi:10.3389/fcimb.2022.1085397)
Supplement: Supplementary file 2 [file DataSheet_2.zip]

Archive with 32 entries (29 files):
- Supplemental Figures/
- __MACOSX/._Supplemental Figures
- Supplemental Figures/.DS_Store
- __MACOSX/Supplemental Figures/._.DS_Store
- Supplemental Figures/Fig S2/
- __MACOSX/Supplemental Figures/._Fig S2
- Supplemental Figures/Fig S1/
- __MACOSX/Supplemental Figures/._Fig S1
- Supplemental Figures/Fig S2/.DS_Store
- __MACOSX/Supplemental Figures/Fig S2/._.DS_Store
- Supplemental Figures/Fig S2/figure list.txt
- __MACOSX/Supplemental Figures/Fig S2/._figure list.txt
- Supplemental Figures/Fig S2/Fig 2A.png
- __MACOSX/Supplemental Figures/Fig S2/._Fig 2A.png
- Supplemental Figures/Fig S2/Fig 2C.png
- __MACOSX/Supplemental Figures/Fig S2/._Fig 2C.png
- Supplemental Figures/Fig S2/Fig 2B.png
- __MACOSX/Supplemental Figures/Fig S2/._Fig 2B.png
- Supplemental Figures/Fig S2/Fig 2D.png
- __MACOSX/Supplemental Figures/Fig S2/._Fig 2D.png
- Supplemental Figures/Fig S1/Fig 1E.png
- __MACOSX/Supplemental Figures/Fig S1/._Fig 1E.png
- Supplemental Figures/Fig S1/Fig 1D.png
- __MACOSX/Supplemental Figures/Fig S1/._Fig 1D.png
- Supplemental Figures/Fig S1/Fig 1C.png
- __MACOSX/Supplemental Figures/Fig S1/._Fig 1C.png
- Supplemental Figures/Fig S1/Fig 1B.png
- __MACOSX/Supplemental Figures/Fig S1/._Fig 1B.png
- Supplemental Figures/Fig S1/Fig 1A.png
- __MACOSX/Supplemental Figures/Fig S1/._Fig 1A.png
- Supplemental Figures/Fig S1/figure list.txt
- __MACOSX/Supplemental Figures/Fig S1/._figure list.txt
