# Supplementary material for: Utilizing the codon adaptation index to evaluate the susceptibility to HIV-1 and SARS-CoV-2 related coronaviruses in possible target cells in humans
Source: Front Cell Infect Microbiol. 2023 Jan 25;12:1085397. doi: 10.3389/fcimb.2022.1085397 (PMC9905242; doi:10.3389/fcimb.2022.1085397)
Supplement: Supplementary file 2 [file DataSheet_2.zip › Supplemental Figures/Fig S2/figure list.txt]

Smart-seq2 based human PBMC dataset, GSE132065
Fig 2A: cell clustering and visualization in low-dimension space, 7 cell types are shown
Fig 2B: violinplot which exhibites markers to identify each cell type
Fig 2C: cell number of 7 cell types
Fig 2D: cell ratio of 7 cell types
