# Supplementary material for: Utilizing the codon adaptation index to evaluate the susceptibility to HIV-1 and SARS-CoV-2 related coronaviruses in possible target cells in humans
Source: Front Cell Infect Microbiol. 2023 Jan 25;12:1085397. doi: 10.3389/fcimb.2022.1085397 (PMC9905242; doi:10.3389/fcimb.2022.1085397)
Supplement: Supplementary file 2 [file DataSheet_2.zip › Supplemental Figures/Fig S1/figure list.txt]

Smart-seq2 based human lung dataset, PRJNA591860 
Fig 1A: cell clustering and visualization in low-dimension space, 16 cell types are shown
Fig 1B: cell clustering and visualization in low-dimension space, 5 cell types and 3 large groups are shown
Fig 1C: violinplot which exhibites markers to identify each cell type/large group
Fig 1D: cell number of 16 cell types
Fig 1E: cell ratio of 16 cell types
