# Supplementary material for: Utilizing the codon adaptation index to evaluate the susceptibility to HIV-1 and SARS-CoV-2 related coronaviruses in possible target cells in humans
Source: Front Cell Infect Microbiol. 2023 Jan 25;12:1085397. doi: 10.3389/fcimb.2022.1085397 (PMC9905242; doi:10.3389/fcimb.2022.1085397)
Supplement: Supplementary file 3 [file DataSheet_3.zip]

Archive with 21 entries (17 files):
- SupplementalFile1-3/
- SupplementalFile1-3/File S1/
- __MACOSX/SupplementalFile1-3/._File S1
- SupplementalFile1-3/.DS_Store
- __MACOSX/SupplementalFile1-3/._.DS_Store
- SupplementalFile1-3/File S3/
- __MACOSX/SupplementalFile1-3/._File S3
- SupplementalFile1-3/File S2/
- __MACOSX/SupplementalFile1-3/._File S2
- SupplementalFile1-3/File S1/File S1.zip
- __MACOSX/SupplementalFile1-3/File S1/._File S1.zip
- SupplementalFile1-3/File S1/Title.txt
- __MACOSX/SupplementalFile1-3/File S1/._Title.txt
- SupplementalFile1-3/File S3/Title.txt
- __MACOSX/SupplementalFile1-3/File S3/._Title.txt
- SupplementalFile1-3/File S3/File S3.zip
- __MACOSX/SupplementalFile1-3/File S3/._File S3.zip
- SupplementalFile1-3/File S2/File S2.zip
- __MACOSX/SupplementalFile1-3/File S2/._File S2.zip
- SupplementalFile1-3/File S2/Ttile.txt
- __MACOSX/SupplementalFile1-3/File S2/._Ttile.txt
