# Supplementary material for: Utilizing the codon adaptation index to evaluate the susceptibility to HIV-1 and SARS-CoV-2 related coronaviruses in possible target cells in humans
Source: Front Cell Infect Microbiol. 2023 Jan 25;12:1085397. doi: 10.3389/fcimb.2022.1085397 (PMC9905242; doi:10.3389/fcimb.2022.1085397)
Supplement: Supplementary file 3 [file DataSheet_3.zip › SupplementalFile1-3/File S2/Ttile.txt]

Enrichment analysis results for three representative datasets (bloodmonocytes, CD4+ Tfh in bulk RNA-seq datasets and dendritic cells in scRNA-seq datasets)
