# Supplementary material for: Utilizing the codon adaptation index to evaluate the susceptibility to HIV-1 and SARS-CoV-2 related coronaviruses in possible target cells in humans
Source: Front Cell Infect Microbiol. 2023 Jan 25;12:1085397. doi: 10.3389/fcimb.2022.1085397 (PMC9905242; doi:10.3389/fcimb.2022.1085397)
Supplement: Supplementary file 5 [file DataSheet_5.zip]

Archive with 3 entries (2 files):
- SupplementalFile4(part2)/
- SupplementalFile4(part2)/File S4 part2.zip
- __MACOSX/SupplementalFile4(part2)/._File S4 part2.zip
