# Supplementary material for: Utilizing the codon adaptation index to evaluate the susceptibility to HIV-1 and SARS-CoV-2 related coronaviruses in possible target cells in humans
Source: Front Cell Infect Microbiol. 2023 Jan 25;12:1085397. doi: 10.3389/fcimb.2022.1085397 (PMC9905242; doi:10.3389/fcimb.2022.1085397)
Supplement: Supplementary file 6 [file DataSheet_6.zip]

Archive with 27 entries (22 files):
- SupplementalFile5-8/
- SupplementalFile5-8/File S7/
- __MACOSX/SupplementalFile5-8/._File S7
- SupplementalFile5-8/File S6/
- __MACOSX/SupplementalFile5-8/._File S6
- SupplementalFile5-8/File S8/
- __MACOSX/SupplementalFile5-8/._File S8
- SupplementalFile5-8/.DS_Store
- __MACOSX/SupplementalFile5-8/._.DS_Store
- SupplementalFile5-8/File S5/
- __MACOSX/SupplementalFile5-8/._File S5
- SupplementalFile5-8/File S7/File S7.zip
- __MACOSX/SupplementalFile5-8/File S7/._File S7.zip
- SupplementalFile5-8/File S7/Table.txt
- __MACOSX/SupplementalFile5-8/File S7/._Table.txt
- SupplementalFile5-8/File S6/File S6.zip
- __MACOSX/SupplementalFile5-8/File S6/._File S6.zip
- SupplementalFile5-8/File S6/Title.txt
- __MACOSX/SupplementalFile5-8/File S6/._Title.txt
- SupplementalFile5-8/File S8/File S8.zip
- __MACOSX/SupplementalFile5-8/File S8/._File S8.zip
- SupplementalFile5-8/File S8/Table.txt
- __MACOSX/SupplementalFile5-8/File S8/._Table.txt
- SupplementalFile5-8/File S5/File S5.zip
- __MACOSX/SupplementalFile5-8/File S5/._File S5.zip
- SupplementalFile5-8/File S5/Title.txt
- __MACOSX/SupplementalFile5-8/File S5/._Title.txt
