# Supplementary material for: Utilizing the codon adaptation index to evaluate the susceptibility to HIV-1 and SARS-CoV-2 related coronaviruses in possible target cells in humans
Source: Front Cell Infect Microbiol. 2023 Jan 25;12:1085397. doi: 10.3389/fcimb.2022.1085397 (PMC9905242; doi:10.3389/fcimb.2022.1085397)
Supplement: Supplementary file 7 [file DataSheet_7.zip]

Archive with 10 entries (8 files):
- SupplementalFile9/
- __MACOSX/._SupplementalFile9
- SupplementalFile9/File S9/
- __MACOSX/SupplementalFile9/._File S9
- SupplementalFile9/.DS_Store
- __MACOSX/SupplementalFile9/._.DS_Store
- SupplementalFile9/File S9/File S9.zip
- __MACOSX/SupplementalFile9/File S9/._File S9.zip
- SupplementalFile9/File S9/Table.txt
- __MACOSX/SupplementalFile9/File S9/._Table.txt
