# Supplementary material for: Utilizing the codon adaptation index to evaluate the susceptibility to HIV-1 and SARS-CoV-2 related coronaviruses in possible target cells in humans
Source: Front Cell Infect Microbiol. 2023 Jan 25;12:1085397. doi: 10.3389/fcimb.2022.1085397 (PMC9905242; doi:10.3389/fcimb.2022.1085397)
Supplement: Supplementary file 7 [file DataSheet_7.zip › SupplementalFile9/File S9/Table.txt]

CAI for ORFs of all SARS-CoV-2 strains used in this study
