# Supplementary material for: Utilizing the codon adaptation index to evaluate the susceptibility to HIV-1 and SARS-CoV-2 related coronaviruses in possible target cells in humans
Source: Front Cell Infect Microbiol. 2023 Jan 25;12:1085397. doi: 10.3389/fcimb.2022.1085397 (PMC9905242; doi:10.3389/fcimb.2022.1085397)
Supplement: Supplementary file 8 [file DataSheet_8.zip]

Archive with 15 entries (12 files):
- SupplementalFile10-11/
- SupplementalFile10-11/File S10/
- __MACOSX/SupplementalFile10-11/._File S10
- SupplementalFile10-11/File S11/
- __MACOSX/SupplementalFile10-11/._File S11
- SupplementalFile10-11/.DS_Store
- __MACOSX/SupplementalFile10-11/._.DS_Store
- SupplementalFile10-11/File S10/File S10.zip
- __MACOSX/SupplementalFile10-11/File S10/._File S10.zip
- SupplementalFile10-11/File S10/Table.txt
- __MACOSX/SupplementalFile10-11/File S10/._Table.txt
- SupplementalFile10-11/File S11/File S11.zip
- __MACOSX/SupplementalFile10-11/File S11/._File S11.zip
- SupplementalFile10-11/File S11/Table.txt
- __MACOSX/SupplementalFile10-11/File S11/._Table.txt
